# Supplementary material for: The Mirror of Mind: Visualizing Mental Representations of Self Through Reverse Correlation
Source: Front Psychol. 2020 Jun 12;11:1149. doi: 10.3389/fpsyg.2020.01149 (PMC7307554; doi:10.3389/fpsyg.2020.01149)
Supplement: MATERIAL S1 — Raw data sets of self-report measurements and of the evaluation of participants’ self-CIs in sheet 1 (total_data) and an example data set of the RC task in sheet 2 (RC_data). [file Data_Sheet_1.xlsx]

## Sheet: total_data
ID	sex	age	Resemblance	VR_RC	VR_IR	RSE	SIPS	ES	X	CESD	TMAS	MCSDS	H	E	A	C	O
f069	f	22	3	4.28571	3.96667	32	7	6.28571	39	24	4	14	26	34	33	43	22
m005	m	30	6	4.57143	3.77619	21	25	4.42857	19	29	17	20	31	35	27	33	31
f016	f	22	6	6	5.21429	37	7	6.57143	34	5	1	26	34	26	38	38	42
f015	f	22	2	3.85714	3.71429	17	33	4.57143	20	24	13	12	36	34	29	31	30
m042	m	24	7	6.42857	4.7619	34	5	6.57143	35	13	10	21	33	32	30	37	40
f066	f	25	9	6.57143	4.51429	32	13	6.28571	33	11	10	11	38	36	32	36	33
f045	f	23	7	6.71429	5.65238	22	14	7.14286	28	23	11	11	31	28	36	38	40
f072	f	20	6	5.57143	4.8	29	19	6.57143	22	14	10	20	29	28	39	27	16
f031	f	20	6	5.57143	4.95238	25	16	6.28571	26	15	17	17	45	37	33	27	35
m043	m	24	8	4.28571	4.09524	33	15	5.57143	28	7	6	25	39	27	33	36	36
m019	m	22	8	7.57143	5.59524	38	3	7.85714	39	9	1	14	33	21	22	39	45
m039	m	22	8	5.28571	4.38571	32	21	5.85714	31	9	5	16	30	26	35	24	36
m017	m	27	8	5.28571	4.20952	30	23	6.71429	31	28	9	19	29	37	32	33	42
f033	f	24	7	5.85714	4.5	38	7	7.28571	36	3	3	15	33	34	30	29	38
f044	f	21	7	5.42857	4.52857	33	2	7.14286	34	22	6	18	34	40	42	30	35
m044	m	21	8	4.42857	4.6619	30	5	6.57143	39	9	2	12	27	28	29	26	39
f013	f	28	6	5.71429	6.20952	36	9	7	40	13	3	14	33	38	31	24	28
f006	f	29	6	6.28571	5.7619	31	6	6.28571	33	5	3	13	39	33	29	27	37
m021	m	23	5	7.57143	6.27619	27	3	6.42857	32	16	11	17	40	42	31	41	32
f027	f	21	6	6.57143	4.62857	23	32	5.14286	22	26	16	10	39	40	34	22	38
m011	m	29	8	6.28571	4.95714	31	6	6.28571	31	23	13	16	27	27	32	31	37
f012	f	20	6	7.42857	5.55714	37	4	7.85714	40	6	1	21	34	28	32	38	34
m037	m	23	8	3.85714	3.15714	24	14	6	28	28	3	12	33	23	31	21	38
m003	m	22	6	6.28571	5.1381	34	5	7.14286	36	6	2	27	37	29	39	39	37
f040	f	20	2	4	5.33333	38	5	8.57143	47	12	2	21	36	33	27	44	45
f017	f	20	4	5.14286	4.67619	38	9	7	38	4	6	19	30	43	38	29	28
f001	f	20	6	4.57143	5.51905	24	5	5.71429	29	20	13	21	33	36	31	41	36
f065	f	23	6	6.28571	4.38571	33	5	7.14286	30	10	2	20	41	18	33	25	32
f063	f	21	4	6.71429	5.20476	31	8	7	29	22	12	15	34	43	38	26	38
f009	f	20	5	4.57143	5.02381	23	19	5.42857	33	42	17	16	35	39	33	41	35
m016	m	20	7	4.85714	4.75714	32	34	6.42857	19	18	10	19	41	32	29	35	42
m006	m	18	6	5.14286	4.3381	28	14	5	26	10	5	24	39	37	41	28	29
f018	f	19	2	5.85714	6.0381	28	18	5.42857	31	31	13	11	28	42	31	19	26
f055	f	24	5	5.28571	4.67619	22	12	4.85714	21	31	17	17	34	36	35	30	26
f014	f	23	9	7.42857	4.90476	24	19	6.14286	30	41	17	12	36	39	26	38	44
f048	f	25	6	5.85714	5.63333	25	19	6.28571	27	32	15	14	31	34	36	33	42
f010	f	21	4	4.85714	3.76667	31	22	5.28571	28	12	12	9	32	39	29	29	36
f058	f	29	3	4.57143	3.98571	23	21	6	19	17	18	14	35	36	31	37	32
f026	f	21	6	5.57143	5.16667	21	7	6.42857	24	36	12	11	37	22	41	32	38
m013	m	20	3	6.85714	4.99048	34	20	6.85714	35	13	3	21	33	23	46	42	31
f049	f	19	3	5.14286	4.5	27	18	6.57143	34	20	7	22	36	30	40	33	41
m026	m	23	7	5.85714	5.09524	23	14	5.28571	26	23	9	16	38	35	33	28	34
f003	f	31	6	7.57143	5.82857	22	19	5.42857	27	33	12	8	35	31	26	33	33
f008	f	27	8	5	4.90952	21	19	4.57143	22	42	19	12	38	50	21	42	28
f073	f	21	6	5.28571	4.54286	37	10	7.42857	43	5	8	14	36	37	36	34	38
f042	f	25	7	4.42857	3.97143	19	13	5.71429	20	19	16	7	39	41	28	33	38
m023	m	26	6	4.57143	3.78095	21	21	5.85714	31	20	10	11	28	34	26	33	42
m031	m	22	6	7.14286	6.15238	20	5	7.71429	24	15	14	12	29	33	22	42	40
m020	m	26	6	6.14286	4.60476	25	17	5.57143	35	18	7	17	35	33	39	27	35
f022	f	19	6	5.85714	4.4	22	11	5.14286	20	20	13	13	23	33	34	41	23
f054	f	19	7	6.71429	4.92857	29	23	5.14286	22	18	9	9	31	38	19	35	33
f019	f	19	4	2.85714	3.37143	31	17	6.14286	26	8	12	12	35	39	28	38	40
f061	f	22	7	5.14286	3.67619	29	7	4.71429	31	26	9	11	40	37	32	24	36
f068	f	20	6	6.57143	5.69048	37	6	7.57143	39	7	1	19	30	29	38	32	41
m038	m	24	6	3.85714	4.55714	24	21	5.57143	22	26	15	8	26	29	27	28	37
m035	m	22	8	5.85714	4.77619	31	15	6.28571	37	12	5	14	31	30	31	27	44
m007	m	24	7	4.71429	4.97619	33	5	6.71429	37	7	2	18	32	18	26	47	27
m028	m	25	5	6.28571	5.40952	31	25	5.57143	25	15	10	20	44	31	35	29	28
f064	f	22	8	5.42857	5.13333	39	11	7.14286	42	9	4	26	37	39	30	39	34
f005	f	22	7	5.42857	3.54762	24	11	5.42857	24	22	10	18	36	31	38	25	29
f034	f	23	6	5.71429	4.90952	31	15	6.28571	38	15	10	13	28	43	29	38	40
f035	f	23	7	6	3.8381	34	13	5.57143	31	5	8	13	35	32	29	41	26
f023	f	24	6	5.57143	5.26667	18	18	4.71429	29	32	16	10	31	37	31	23	31
f047	f	19	6	4.57143	5.5619	24	22	5.57143	33	31	11	10	28	30	33	24	41
m004	m	24	9	5.14286	4.18571	26	17	5.71429	20	21	14	21	29	36	40	40	28
f029	f	24	4	4.85714	4.07619	29	7	6.71429	32	9	5	15	27	27	30	34	42
m045	m	25	9	5.71429	5.14762	29	5	6	37	7	1	14	32	26	30	18	33
f050	f	22	8	3.85714	4.10952	24	20	4.42857	22	20	10	9	37	38	26	19	32
f070	f	20	2	5	5.87619	37	5	7.85714	37	14	4	21	43	37	32	38	39
m002	m	22	6	5.42857	3.99524	24	19	6.42857	29	25	16	13	32	35	35	26	38
f043	f	22	7	4.14286	3.78095	24	12	4.71429	27	7	9	11	23	34	26	31	35
f056	f	23	3	4.71429	4.90952	39	7	6.71429	34	4	2	18	35	31	33	33	27
m010	m	27	3	6.14286	4.70952	29	1	6.57143	37	11	2	22	43	25	36	32	28
m032	m	25	8	7.28571	4.85238	36	12	5.71429	28	6	3	10	20	21	20	25	35
f059	f	19	4	5.71429	5.78095	31	7	6	30	23	7	19	31	41	31	28	34
f038	f	20	7	5.85714	3.95238	31	12	5.57143	29	16	10	13	34	28	27	30	36
f060	f	20	6	4.42857	4.0381	30	11	6	27	22	12	20	39	30	28	36	32
m024	m	27	9	7.71429	4.8381	31	3	7.14286	39	5	2	17	35	32	33	28	29
m022	m	19	7	6	5.96667	33	8	6.28571	32	9	7	10	29	28	34	31	36
m034	m	22	4	5.85714	5.49048	27	27	6	19	24	14	12	29	37	29	41	27
m029	m	25	2	4.14286	5.21905	37	5	6.71429	30	9	0	25	38	21	42	38	34
m014	m	22	9	6.85714	5.00952	33	11	6.71429	33	3	5	21	35	38	31	36	33
f007	f	22	7	6.85714	6.17619	34	6	7.57143	41	10	1	23	38	26	37	34	33
f051	f	22	2	4.71429	4.3381	34	6	7	38	9	5	9	30	34	27	28	44
f028	f	26	3	4.85714	5.74762	37	5	7.57143	40	5	1	22	33	31	38	41	29
f021	f	23	3	5.28571	5.31429	26	5	6.42857	32	21	4	26	40	39	36	44	44
f062	f	20	7	5.71429	4.36667	25	9	6.14286	25	24	7	17	42	28	41	26	35
f041	f	21	7	7.42857	6.48571	38	15	6.85714	38	6	6	14	24	29	29	37	31
m025	m	24	5	6.57143	5.1381	22	24	6.85714	23	35	16	19	45	32	37	40	42
f039	f	21	4	3.71429	4.50952	25	14	6.71429	24	19	8	16	39	40	35	39	31
m015	m	24	7	3.85714	4.0619	24	20	5.85714	23	25	11	17	37	35	31	41	22
f020	f	34	7	6	6.13333	22	15	7.14286	29	34	18	10	29	37	38	32	32
f057	f	25	3	4	4.52381	18	17	7.14286	19	33	18	16	39	34	15	46	27
f032	f	21	3	5.28571	5.76667	27	0	6.57143	34	17	2	9	32	31	30	28	35
m040	m	23	2	3.42857	4.28571	25	10	5.14286	26	15	12	12	30	28	33	30	31
f025	f	21	6	7.57143	6.10952	37	11	6.71429	35	11	5	17	34	31	36	33	37
m009	m	24	2	6.14286	4.74762	24	20	6	18	18	15	15	38	36	37	31	26
f067	f	32	7	6	5.52857	36	5	8	37	18	0	25	30	25	39	39	34
f011	f	23	4	3.71429	4.49048	26	5	7.28571	28	24	9	13	32	31	34	42	38
f046	f	21	8	7.57143	5.74762	39	13	7.14286	46	12	1	17	21	30	33	29	37
f037	f	30	8	5.42857	4.01905	38	8	7.14286	32	1	2	17	30	27	34	29	41
m001	m	21	7	6.42857	5.60476	32	13	6.57143	33	26	14	12	41	31	30	34	38
f074	f	21	6	7.28571	5.92381	25	14	6.85714	29	32	7	17	38	31	34	41	45
m033	m	23	7	5	4.75238	34	14	7.71429	38	7	3	25	45	18	34	30	44
m012	m	26	8	5.57143	4.71905	35	28	6.85714	20	13	9	10	34	20	33	36	38
f030	f	24	6	5	4.50952	39	9	6.42857	34	16	2	14	35	31	35	29	36
m018	m	22	4	6.28571	5.57143	38	8	7.85714	42	2	1	19	31	31	29	44	36
f024	f	21	8	5.85714	5.43333	37	2	6.85714	44	4	0	12	28	27	30	30	35
f036	f	21	6	5	4.7619	31	2	7	39	17	2	15	25	31	27	38	27
f052	f	20	8	7	5.53333	31	5	8	35	12	10	13	37	33	42	42	32

## Sheet: RC_data (sample)
ID	stim_ID	response
ex_f	28	-1
ex_f	237	-1
ex_f	147	-1
ex_f	243	-1
ex_f	123	1
ex_f	35	1
ex_f	221	1
ex_f	230	1
ex_f	132	1
ex_f	29	1
ex_f	251	1
ex_f	82	1
ex_f	208	-1
ex_f	153	-1
ex_f	260	-1
ex_f	85	-1
ex_f	296	-1
ex_f	165	1
ex_f	286	-1
ex_f	257	1
ex_f	164	-1
ex_f	77	1
ex_f	239	1
ex_f	248	-1
ex_f	98	-1
ex_f	212	-1
ex_f	219	1
ex_f	187	-1
ex_f	83	-1
ex_f	281	-1
ex_f	173	1
ex_f	298	-1
ex_f	54	-1
ex_f	280	1
ex_f	214	-1
ex_f	52	-1
ex_f	254	1
ex_f	133	-1
ex_f	244	1
ex_f	149	-1
ex_f	155	1
ex_f	108	-1
ex_f	59	-1
ex_f	22	-1
ex_f	75	1
ex_f	10	-1
ex_f	109	-1
ex_f	48	1
ex_f	178	1
ex_f	97	1
ex_f	229	-1
ex_f	225	1
ex_f	62	-1
ex_f	197	-1
ex_f	118	1
ex_f	100	1
ex_f	125	-1
ex_f	42	1
ex_f	56	1
ex_f	93	-1
ex_f	284	-1
ex_f	227	1
ex_f	25	1
ex_f	94	-1
ex_f	69	-1
ex_f	211	1
ex_f	47	1
ex_f	81	1
ex_f	141	-1
ex_f	166	-1
ex_f	2	1
ex_f	122	-1
ex_f	240	1
ex_f	287	1
ex_f	259	-1
ex_f	291	1
ex_f	220	1
ex_f	115	1
ex_f	38	1
ex_f	34	1
ex_f	238	-1
ex_f	143	1
ex_f	86	-1
ex_f	207	1
ex_f	252	-1
ex_f	130	1
ex_f	145	1
ex_f	23	1
ex_f	258	-1
ex_f	255	1
ex_f	1	1
ex_f	265	1
ex_f	50	-1
ex_f	91	1
ex_f	274	1
ex_f	24	-1
ex_f	292	1
ex_f	8	-1
ex_f	95	1
ex_f	224	-1
ex_f	57	1
ex_f	3	1
ex_f	268	-1
ex_f	110	-1
ex_f	195	-1
ex_f	105	1
ex_f	119	-1
ex_f	43	1
ex_f	267	-1
ex_f	168	1
ex_f	184	1
ex_f	84	1
ex_f	282	1
ex_f	272	1
ex_f	106	1
ex_f	49	1
ex_f	270	1
ex_f	179	1
ex_f	150	-1
ex_f	199	-1
ex_f	107	1
ex_f	185	-1
ex_f	88	-1
ex_f	15	-1
ex_f	40	-1
ex_f	167	1
ex_f	297	1
ex_f	171	1
ex_f	14	-1
ex_f	116	1
ex_f	186	1
ex_f	65	1
ex_f	60	1
ex_f	27	1
ex_f	16	1
ex_f	202	-1
ex_f	66	-1
ex_f	17	-1
ex_f	256	-1
ex_f	114	1
ex_f	294	1
ex_f	180	1
ex_f	209	1
ex_f	32	-1
ex_f	299	1
ex_f	162	-1
ex_f	181	-1
ex_f	247	-1
ex_f	129	-1
ex_f	142	-1
ex_f	30	1
ex_f	201	-1
ex_f	120	-1
ex_f	61	1
ex_f	170	1
ex_f	157	1
ex_f	215	1
ex_f	277	1
ex_f	264	1
ex_f	89	-1
ex_f	182	-1
ex_f	275	1
ex_f	198	1
ex_f	21	-1
ex_f	102	1
ex_f	192	1
ex_f	67	1
ex_f	11	1
ex_f	232	-1
ex_f	189	-1
ex_f	242	1
ex_f	146	1
ex_f	203	1
ex_f	64	1
ex_f	39	-1
ex_f	261	-1
ex_f	126	-1
ex_f	236	1
ex_f	235	-1
ex_f	279	1
ex_f	73	1
ex_f	113	-1
ex_f	80	1
ex_f	137	-1
ex_f	51	-1
ex_f	196	-1
ex_f	74	1
ex_f	12	1
ex_f	152	1
ex_f	246	-1
ex_f	136	1
ex_f	250	-1
ex_f	101	1
ex_f	288	-1
ex_f	177	1
ex_f	295	1
ex_f	18	1
ex_f	271	-1
ex_f	135	-1
ex_f	276	1
ex_f	159	-1
ex_f	78	1
ex_f	53	1
ex_f	6	1
ex_f	163	1
ex_f	103	-1
ex_f	213	-1
ex_f	156	1
ex_f	117	1
ex_f	234	1
ex_f	285	1
ex_f	283	1
ex_f	140	1
ex_f	5	1
ex_f	223	-1
ex_f	45	1
ex_f	278	1
ex_f	191	-1
ex_f	233	-1
ex_f	204	1
ex_f	139	-1
ex_f	183	1
ex_f	9	-1
ex_f	172	1
ex_f	245	1
ex_f	194	1
ex_f	127	-1
ex_f	266	-1
ex_f	104	-1
ex_f	31	1
ex_f	161	-1
ex_f	226	-1
ex_f	70	1
ex_f	134	1
ex_f	7	1
ex_f	158	1
ex_f	175	1
ex_f	33	-1
ex_f	63	1
ex_f	79	1
ex_f	216	1
ex_f	13	-1
ex_f	90	-1
ex_f	231	1
ex_f	269	1
ex_f	169	-1
ex_f	293	-1
ex_f	124	-1
ex_f	55	1
ex_f	72	1
ex_f	20	-1
ex_f	87	-1
ex_f	160	-1
ex_f	58	-1
ex_f	222	-1
ex_f	76	1
ex_f	96	1
ex_f	121	-1
ex_f	174	1
ex_f	19	1
ex_f	41	1
ex_f	205	-1
ex_f	46	-1
ex_f	138	-1
ex_f	218	-1
ex_f	193	-1
ex_f	249	-1
ex_f	200	1
ex_f	71	1
ex_f	188	-1
ex_f	36	1
ex_f	290	1
ex_f	92	-1
ex_f	144	1
ex_f	273	-1
ex_f	217	-1
ex_f	228	-1
ex_f	111	-1
ex_f	190	-1
ex_f	37	-1
ex_f	4	1
ex_f	253	-1
ex_f	128	1
ex_f	99	-1
ex_f	151	-1
ex_f	241	-1
ex_f	210	-1
ex_f	263	1
ex_f	131	1
ex_f	206	-1
ex_f	44	1
ex_f	154	1
ex_f	68	1
ex_f	112	1
ex_f	289	1
ex_f	26	1
ex_f	262	1
ex_f	176	1
ex_m	241	1
ex_m	169	1
ex_m	66	-1
ex_m	222	1
ex_m	185	1
ex_m	143	-1
ex_m	100	1
ex_m	152	-1
ex_m	212	-1
ex_m	244	-1
ex_m	162	1
ex_m	177	-1
ex_m	40	-1
ex_m	137	1
ex_m	225	1
ex_m	163	1
ex_m	63	1
ex_m	157	-1
ex_m	60	-1
ex_m	273	1
ex_m	43	1
ex_m	103	-1
ex_m	6	1
ex_m	173	-1
ex_m	281	-1
ex_m	239	-1
ex_m	107	1
ex_m	109	-1
ex_m	291	1
ex_m	133	1
ex_m	172	-1
ex_m	99	1
ex_m	154	1
ex_m	220	1
ex_m	165	1
ex_m	93	-1
ex_m	231	1
ex_m	31	-1
ex_m	277	1
ex_m	247	1
ex_m	282	-1
ex_m	57	-1
ex_m	215	1
ex_m	91	-1
ex_m	213	-1
ex_m	274	1
ex_m	263	1
ex_m	89	-1
ex_m	108	-1
ex_m	226	-1
ex_m	221	1
ex_m	245	1
ex_m	259	1
ex_m	71	-1
ex_m	135	-1
ex_m	166	-1
ex_m	164	1
ex_m	74	-1
ex_m	234	1
ex_m	132	-1
ex_m	206	-1
ex_m	97	-1
ex_m	3	-1
ex_m	229	-1
ex_m	159	-1
ex_m	114	1
ex_m	105	1
ex_m	208	-1
ex_m	209	1
ex_m	110	1
ex_m	297	1
ex_m	227	-1
ex_m	36	1
ex_m	170	-1
ex_m	268	-1
ex_m	146	-1
ex_m	265	1
ex_m	248	1
ex_m	19	1
ex_m	83	-1
ex_m	1	1
ex_m	151	1
ex_m	256	-1
ex_m	156	1
ex_m	195	1
ex_m	30	1
ex_m	123	-1
ex_m	228	-1
ex_m	155	1
ex_m	175	-1
ex_m	194	-1
ex_m	95	-1
ex_m	138	-1
ex_m	115	-1
ex_m	224	-1
ex_m	171	1
ex_m	59	1
ex_m	35	1
ex_m	198	1
ex_m	295	-1
ex_m	94	1
ex_m	279	-1
ex_m	264	1
ex_m	201	-1
ex_m	111	1
ex_m	269	-1
ex_m	20	1
ex_m	188	1
ex_m	204	1
ex_m	148	-1
ex_m	286	1
ex_m	196	1
ex_m	299	-1
ex_m	54	1
ex_m	67	-1
ex_m	160	1
ex_m	287	1
ex_m	207	-1
ex_m	140	-1
ex_m	4	-1
ex_m	117	-1
ex_m	9	-1
ex_m	15	-1
ex_m	262	1
ex_m	141	1
ex_m	129	-1
ex_m	147	-1
ex_m	75	1
ex_m	73	-1
ex_m	55	-1
ex_m	180	-1
ex_m	300	-1
ex_m	82	-1
ex_m	92	1
ex_m	23	1
ex_m	292	1
ex_m	78	-1
ex_m	26	1
ex_m	218	-1
ex_m	85	-1
ex_m	5	-1
ex_m	113	-1
ex_m	223	1
ex_m	183	1
ex_m	242	-1
ex_m	186	1
ex_m	139	-1
ex_m	88	1
ex_m	230	1
ex_m	142	-1
ex_m	42	-1
ex_m	18	1
ex_m	258	1
ex_m	197	1
ex_m	298	1
ex_m	284	1
ex_m	232	1
ex_m	102	-1
ex_m	112	-1
ex_m	249	-1
ex_m	276	1
ex_m	161	1
ex_m	64	-1
ex_m	257	1
ex_m	233	1
ex_m	217	-1
ex_m	144	1
ex_m	182	1
ex_m	203	1
ex_m	272	1
ex_m	149	-1
ex_m	121	1
ex_m	178	-1
ex_m	52	1
ex_m	240	-1
ex_m	125	-1
ex_m	80	1
ex_m	48	1
ex_m	124	-1
ex_m	179	-1
ex_m	69	1
ex_m	96	1
ex_m	293	-1
ex_m	17	-1
ex_m	285	1
ex_m	22	-1
ex_m	120	1
ex_m	200	-1
ex_m	68	1
ex_m	288	-1
ex_m	181	-1
ex_m	28	1
ex_m	44	1
ex_m	11	-1
ex_m	87	1
ex_m	90	-1
ex_m	13	-1
ex_m	134	1
ex_m	271	-1
ex_m	24	-1
ex_m	106	1
ex_m	193	1
ex_m	238	-1
ex_m	270	1
ex_m	101	1
ex_m	81	-1
ex_m	252	-1
ex_m	61	-1
ex_m	50	-1
ex_m	7	1
ex_m	254	1
ex_m	219	-1
ex_m	210	-1
ex_m	253	1
ex_m	150	1
ex_m	266	1
ex_m	51	-1
ex_m	136	1
ex_m	128	-1
ex_m	176	1
ex_m	131	-1
ex_m	62	-1
ex_m	243	1
ex_m	119	1
ex_m	76	-1
ex_m	38	1
ex_m	41	-1
ex_m	79	-1
ex_m	290	1
ex_m	21	-1
ex_m	184	-1
ex_m	46	-1
ex_m	168	-1
ex_m	260	1
ex_m	237	-1
ex_m	205	1
ex_m	280	1
ex_m	14	-1
ex_m	2	-1
ex_m	12	1
ex_m	251	1
ex_m	211	1
ex_m	199	1
ex_m	27	1
ex_m	45	1
ex_m	235	-1
ex_m	283	-1
ex_m	216	1
ex_m	214	1
ex_m	72	-1
ex_m	25	1
ex_m	33	1
ex_m	167	1
ex_m	53	-1
ex_m	39	-1
ex_m	174	-1
ex_m	267	-1
ex_m	202	1
ex_m	122	1
ex_m	158	-1
ex_m	118	1
ex_m	47	1
ex_m	58	-1
ex_m	236	-1
ex_m	16	-1
ex_m	127	1
ex_m	126	-1
ex_m	145	-1
ex_m	192	-1
ex_m	10	1
ex_m	191	-1
ex_m	189	-1
ex_m	77	-1
ex_m	84	1
ex_m	29	1
ex_m	104	1
ex_m	56	-1
ex_m	187	-1
ex_m	190	-1
ex_m	70	1
ex_m	32	-1
ex_m	34	1
ex_m	130	1
ex_m	278	1
ex_m	261	1
ex_m	49	1
ex_m	65	1
ex_m	86	-1
ex_m	8	-1
ex_m	255	1
ex_m	250	-1
ex_m	275	1
ex_m	246	-1
ex_m	153	1
ex_m	294	-1
ex_m	116	1
ex_m	98	1
ex_m	37	-1
ex_m	289	-1
ex_m	296	1
